# Supplementary material for: Association of the Dedicator of Cytokinesis 2 (DOCK2) Gene Polymorphisms with COVID-19 and Plasma LDH, AST, ALT, and Ferritin Levels
Source: Biomolecules. 2026 Apr 25;16(5):643. doi: 10.3390/biom16050643 (PMC13204226; doi:10.3390/biom16050643)
Supplement: Supplementary file 1 [file biomolecules-16-00643-s001.zip]

Archive with 1 entries (1 files):
- biomolecules-4213724-supplementary.pdf
